# Supplementary material for: Generating parallel representations of position and identity in the olfactory system
Source: Cell. 2023 Jun 8;186(12):2556–2573.e22. doi: 10.1016/j.cell.2023.04.038 (PMC10403364; doi:10.1016/j.cell.2023.04.038)
Supplement: Table S1. Statistical tests, related to Figures 1, 2, 3, 4, 5, 6, and 7 — Statistical tests and significance measures. Where more than two conditions were compared the pairwise comparisons are indicated in the third column; in these cases, Benjamini-Hochberg adjustment was used to correct for multiple comparisons. The number of flies for behavioral experiments represent the group size per group, unless the size differs between groups, in these cases the group size for each genotype is shown separately. [file mmc1.xlsx]

## Sheet: Statistical tests
	Main test	Pairwise comparisons using BH adjustment	number of flies per group
Figure 1F	log-rank test p=0.016	p(lvPN vs empty) = 0.028; p(lvPN vs lPN) = 0.037; p(lPN vs empty) = 0.91	n(lPN)= 86, n(lvPN)=104, n(empty)=105
Figure 1G	log-rank test p=0.028	p(lvPN vs empty) = 0.046; p(lvPN vs lPN) = 0.034; p(lPN vs empty) = 0.87	n = 110
Figure 1H	Kruskal-Wallis rank sum test p<0.001	Wilcoxon rank sum with BH adjustment: p(lvPN vs empty) < 0.001; p(lvPN vs lPN) = 0.35; p(lPN vs empty) < 0.001	n = 48
Figure 1I	log-rank test p<0.001	p(lvPN vs empty) = 0.003; p(lvPN vs lPN) = 0.44; p(lPN vs empty) = 0.001	n = 48
Figure 1J	Kruskal-Wallis rank sum test p = 0.22		n = 104
Figure 1K	log-rank test p = 0.12		n = 104
Figure 1L left	Kruskal-Wallis rank sum test p = 0.003	Wilcoxon rank sum with BH adjustment: p(lvPN vs empty) = 0.034; p(lvPN vs lPN) = 0.003; p(lPN vs empty) = 0.09	n = 40
Figure 1L right	Kruskal-Wallis rank sum test p<0.001	Wilcoxon rank sum with BH adjustment: p(lvPN vs empty) = 0.78; p(lvPN vs lPN) < 0.001; p(lPN vs empty) < 0.001	n = 40
Figure 1M left	Kruskal-Wallis rank sum test p = 0.45		n = 64
Figure 1M right	Kruskal-Wallis rank sum test p = 0.003	Wilcoxon rank sum with BH adjustment: p(lvPN vs empty) = 0.007; p(lvPN vs lPN) = 0.90; p(lPN vs empty) = 0.007	n = 64
Figure S1G	Kruskal-Wallis rank sum test p = 0.27		n = 32
Figure 2H, Figure S2D left	Kruskal-Wallis rank sum test: p = 0.0017; chi² = 12.80	Wilcoxon rank sum with BH adjustment: p(FtoM vs. FtoF) = 0.00075; p(FtoM vs. MtoM) = 0.81; p(MtoM vs. FtoF) = 0.0017	n(FtoM) = 10 n(MtoM) = 7 n(FtoF) = 6
Figure 2I Figure S2D left	Kruskal-Wallis rank sum test: p = 0.0015; chi² = 12.96	Wilcoxon rank sum with BH adjustment: p(FtoM vs. FtoF) = 0.0012; p(FtoM vs. MtoM) = 0.41; p(MtoM vs. FtoF) = 0.0017	n(FtoM) = 9 n(MtoM) = 7 n(FtoF) = 6
Figure S2D middle	Kruskal-Wallis rank sum test: p < 0.001; chi² = 13.51		n(lPN) = 10 n(lvPN) = 9
Figure S2D right	Kruskal-Wallis rank sum test: p < 0.001; chi² = 13.5		n(lPN) = 10 n(lvPN) = 9
Figure 2L	female OSP=7.95±4 (one sample t-test: t = 2.2960, p = 0.0247), males OSP=13.29±5.6 (one sample t-test: t = 2.9910, p = 0.0045)		n(females)= 40, n(males)=24
Figure 2N	OSP(white) = 7.44±4.8, t = 2.06 p = 0.043; OSP(Orco¹) = 2.61±4.1, t = 0.82, p = 0.41; OSP(Orco²) = 0.72±7.4, t = 0.08, p = 0.93.		n = 40
Figure 3A	non-parametric variation to Watson-Williams (Fisher, 1995), a circular analogue of the the Kruskal-Wallis test. p(females)=0.028; p(males)=0.0025		n(females) = 32 per condition (24 pairs of females with wildtype males); n(males) = 48 per condition (24 pairs of two manipulated males)
Figure 3B	Kruskal-Wallis rank sum test: p < 0.001; chi² = 24.005		n = 6; 2297 samples
Figure 3E	Kruskal-Wallis rank sum test: p < 0.001; chi² = 162.15		n = 6; 2382 samples
Figure 3F	Asymptotic General Independence Test: p(M_light) < 0.00001 p(dummy) = 0.582 p(M_dark) = 0.00834		n(M_light) = 27; 90 trials n(dummy) = 28; 137 trials n(M_dark) = 19; 82 trials
Figure 4B	two sample t-test p < 0.001		n = 14 (14 flies, 28 hemispheres)
Figure 4C	Wilcoxon rank sum test p < 0.001		n = 10
Figure 4D	two sample t-test p < 0.001		n = 10
Figure 4E	Kruskal-Wallis rank sum test: p < 0.001; chi² = 27.08	paired Wilcoxon rank sum with BH adjustment: p(ORN, lPN) < 0.001; p(ORN, il3LN6) < 0.001; p(lPN, il3LN6) < 0.001	n(ORN) = 14 n(lPN) = 11 n(il3LN6) = 9
Figure 4F	Wilcoxon rank sum test p < 0.001		n = 22 (11 flies, 22 hemispheres)
Figure 4G	two sample t-test p = 0.17		n = 8
Figure 4H	two sample t-test p = 0.89		n = 8
Figure 4I	Wilcoxon rank sum test p < 0.0001		n = 18 (9 flies, 18 hemispheres)
Figure 4J	two sample t-test p = 0.39		n = 9
Figure 4K	two sample t-test p < 0.0001		n = 9
Figure 4L, left	one sample t-test (μ = 1) p< 0.0001		n = 6
Figure 4P	Friedman test: p = 0.0021	paired Wilcoxon rank sum with BH adjustment: p(control vs. histamine) = 0.012; p(control vs. wash) = 0.74; p(wash vs. histamine) = 0.012	n = 8
Figure S4E	Kruskal-Wallis rank sum test: p = 0.37; chi² = 1.99	paired Wilcoxon rank sum with BH adjustment: p(F_fixed, F_free) < 0.93; p(F_fixed, M_fixed) < 0.54	n(F_fixed) = 10 n(F_free) = 7 n(M_fixed) = 6
Figure S4I	Kruskal-Wallis rank sum test: p = 0.20; chi² = 1.64		n(lPN) = 11 n(lvPN) = 11
Figure S4K	paired t-test p(ipsilateral) = 0.030 p(contralateral) = 0.042		n = 8
Figure 5E	linear regression adjusted R² = 0.907, p < 0.0001		data from 8 flies, 11 angular positions
Figure 5F	linear regression adjusted R² = 0.982, p < 0.0001		data from 8 flies, 11 angular positions
Figure 5G	linear regression adjusted R² = 0.791, p < 0.0001		data from 8 flies, 11 angular positions
Figure 6I	Friedman test: p(ORN) = 0.31 p(lPN) = 0.65 p(AV2a2) = 0.0094	AV2a2: paired Wilcoxon rank sum with BH adjustment: p(1.4 mm/s vs. 4.3 mm/s) = 0.22; p(1.4 mm/s vs. 8 mm/s) = 0.047; p(4.3 mm/s vs. 8 mm/s) = 0.047
Figure 6J	linear regression adjusted R² = 0.421, p = 0.362
Figure 7L	log-rank test p = 0.66		n = 48
Figure 7M	log-rank test p = 0.024		n = 72
Figure 7D	ANOVA p < 0.0001	Tukey HSD: p(male genitals vs. female genitals) = 0.0045 p(male genitals vs. water) = 0.00049 p(male genitals vs. male cuticle) = 0.014 p(male genitals vs. no stimulus) < 0.0001 p(NaCl vs. no stimulus) = 0.00035 for all other comparisons p > 0.05	n = 10
Figure 7F	log-rank test p = 0.015	p(IR94e,lPN>CsChrimson vs IR94e>CsChrimson)=0.003; p(IR94e,lvPN>CsChrimson vs lPN>CsChrimson)=0.006; p(IR94e,lvPN>CsChrimson vs lPN>W)<0.00001; p(IR94e,lvPN>CsChrimson vs IR94e>W)=0.002; for all other comparisons p>0.05.	n = 112
Figure 7G	log-rank test p = 0.017		n = 32
Figure 7H	Log-rank test p = 0.008	p(aSP-g FLP1 vs. empty FLP)=0.036; p(aSP-g FLP2 vs. empty FLP)=0.013.	n = 40
Figure 7I	Kruskal-Wallis rank sum test p < 0.0001		n = 40
Figure 7K	Log-rank test p < 0.0001	p(black vs. yellow)=0.017; p(purple vs. gray)<0.0001	n(epistasis) = 71, n(pC1 ablation)=72, n(ctrl)=64, n(aSP-g activation)=63
Figure S7I	Friedman test p(lPN) = 0.60; p(AV2a2) = 0.31; p(aSP-g) = 0.0021		n(lPN) = 6; n(AV2a2) = 6; n(aSP-g) = 6
Figure S7J	Pairwise comparisons using Log-Rank test, all comparisons p>0.05		n=72
Figure S7K	Log-rank test p = 0.8		n=32
Figure S7L	Kruskal-Wallis rank sum test p=0.18		n=32
Figure S7M	Log-rank test p < 0.0001	p(black vs. yellow)=0.71; p(purple vs. gray)=0.12	n=64
