# Supplementary material for: Generating parallel representations of position and identity in the olfactory system
Source: Cell. 2023 Jun 8;186(12):2556–2573.e22. doi: 10.1016/j.cell.2023.04.038 (PMC10403364; doi:10.1016/j.cell.2023.04.038)
Supplement: Table S2. Full genotypes of flies, related to Figures 1, 2, 3, 4, 5, 6, and 7 — Sheet 2: full genotypes of flies used in experiments. See key resources table for the genotypes of fly stocks. [file mmc2.xlsx]

## Sheet: Full genotypes
Figure	Crosses used
1B, C; S1C, E	lPN confocal image: w[1118]; GMR54A11-AD/+; BJD_115F09/ 20xUAS-CsChrimson:mVenus lvPN confocal image: w[1118]; GMR38D01-AD/ UAS-CD8::GFP; GMR59G08-DBD/ UAS-CD8::GFP
1D	lvPN 2-photon imaging: w[1118]; GMR38D01-AD/ 20XUAS-opGCaMP6s; GMR59G08-DBD/+
1F,H,I,L	lvPN activation: w[1118]; GMR38D01-AD/+; GMR59G08-DBD/ 10xUAS-CsChrimson:mVenus lPN activation: w[1118]; GMR54A11-AD/+; BJD_115F09/ 10xUAS-CsChrimson:mVenus Control: w[1118]; empty-AD/+; empty-DBD/ 10xUAS-CsChrimson:mVenus
1G,J,K,M	lvPN ablation: w, UAS-Hid, UAS-reaper/+; GMR38D01-AD/+; GMR59G08-DBD/ + lPN ablation: w, UAS-Hid, UAS-reaper/+; GMR54A11-AD/+; BJD_115F09/ + Control: w[1118], UAS-Hid, UAS-reaper; empty-AD/+; empty-DBD/ +
2A, B, C, G, H, I, S2B, C, D	ORN imaging: w[1118], Or67d-GAL4/w[1118]; 20XUAS-opGCaMP6f/+;+ lPN imaging: w[1118]; GMR54A11-AD/ 20XUAS-opGCaMP6f; BJD_115F09/+ OR w[1118]; 20XUAS-opGCaMP6f/ +; GMR24A10-GAL4/+ OR w[1118]; 20XUAS-opGCaMP6f/ GMR38D01-AD; GMR24A10-GAL4/GMR59G08-DBD lvPN imaging: w[1118]; GMR38D01-AD/ 20XUAS-opGCaMP6f; GMR59G08-DBD/+ OR w[1118]; 20XUAS-opGCaMP6f/ GMR38D01-AD; GMR24A10-GAL4/GMR59G08-DBD
2K, L, M; S2F	Canton-S strain, originated at Martin Heisenberg lab
2N, O; S2E, G	White: w[1118]. Orco mutant lines according to name
3A; S3A	Canton-S strain, originated at Martin Heisenberg lab
3B, C, E; S3B, C	ORN imaging: w[1118], Or67d-GAL4/w[1118]; 20XUAS-opGCaMP6f/+;+ lPN imaging: w[1118]; GMR54A11-AD/ 20XUAS-opGCaMP6f; BJD_115F09/+
3F; S3D	Canton-S strain, originated at Martin Heisenberg lab
4B, C, D, F, G, H; S4B, C, D, F, G, H, K	ORN imaging: w[1118], Or67d-GAL4/w[1118]; 20XUAS-opGCaMP6f/+;+ lPN imaging: w[1118]; GMR54A11-AD/ 20XUAS-opGCaMP6f; BJD_115F09/+ OR w[1118]; 20XUAS-opGCaMP6f/ +; GMR24A10-GAL4/+ lvPN imaging: w[1118]; GMR38D01-AD/ 20XUAS-opGCaMP6f; GMR59G08-DBD/+
4I, J, K, L; S4L	il3LN6 imaging: w[1118]; 20XUAS-opGCaMP6f/ +; VT046100-GAL4/+ il3LN6 GABA co-immunostaining: w[1118];+; VT046100-GAL4/20xUAS-CsChrimson:mVenus
4P	il3LN6 block and lPN imaging: w[1118], 20XUAS-GCaMP7f/+; VT033066-LexA / UAS-Ort; VT046100-GAL4/+
5A	lPN imaging: w[1118]; GMR54A11-AD/ 20XUAS-opGCaMP6f; BJD_115F09/+
6B	w[1118], 20XUAS-GCaMP7f/+; GMR38D01-AD/ 20XUAS-CsChrimson-mVenus; GMR59G08-DBD/ dsx-LexA
6C, D, E, F, G, S6E	ORN imaging: w[1118], Or67d-GAL4/w[1118]; 20XUAS-opGCaMP6f/+;+ lPN imaging: w[1118]; 20XUAS-opGCaMP6f/ +; GMR24A10-GAL4/+ OR w[1118]; 20XUAS-opGCaMP6f/ GMR38D01-AD; GMR24A10-GAL4/GMR59G08-DBD lvPN imaging: w[1118]; GMR38D01-AD/ 20XUAS-opGCaMP6f; GMR59G08-DBD/+ OR w[1118]; 20XUAS-opGCaMP6f/ GMR38D01-AD; GMR24A10-GAL4/GMR59G08-DBD AV2a2 imaging: w[1118]; 20XUAS-opGCaMP6f/ +; GMR53A03-GAL4/+ pC1 ima…
6L	AV2a2 activation: w[1118]; GMR30A10-AD/+; GMR53A03-DBD/ 10xUAS-CsChrimson:mVenus control: w[1118]; empty-AD/+; empty-DBD/ 10xUAS-CsChrimson:mVenus
6M	AV2a2 block: w[1118]; GMR30A10-AD/+; GMR53A03-DBD/ pJFRC-10xUAS-IVS-eGFP-Kir2.1 control: w[1118]; empty-AD/+; empty-DBD/ pJFRC-10xUAS-IVS-eGFP-Kir2.1
S6A, B:	AV2a2 GAL4 confocal image: w[1118];UAS-CD8::GFP/+; GMR53A03-GAL4/ UAS-CD8::GFP AV2a2 stable split: w[1118]; GMR38D01-AD/ UAS-CsChrimson:mVenus; GMR59G08-DBD/ +
8A	aSP-g SS1/SS2 confocal image: w[1118];10xUAS-CsChrimson:mVenus;JK1029,81A04-DBD/ JK1029,76G09-DBD.
8C	Ir94e-GAL4¹ confocal image: w; UAS-CD8:GFP/UAS-CD8:GFP; Ir94e-GAL4¹/ Ir94e-GAL4¹
8E	Ir94e imaging: w[1118];+; Ir94e-GAL4²/UAS-GCaMP7f
S7H	aSP-g imaging: W[1118];; GMR76G09-GAL4, fruFLP, 20XUAS> myrTopHat2 > GCaMP6f
7F, S7J	IR94e activation: w[1118];10xUAS-CsChrimson:mVenus/+;IR94e-GAL4¹/+ lPN activation: w[1118]; GMR54A11-AD/10xUAS-CsChrimson:mVenus; BJD_115F09/+ IR94e and lPN activation: w[1118]; GMR54A11-AD/10xUAS-CsChrimson:mVenus; BJD_115F09/IR94e-GAL4¹ IR94e control: w[1118];+;IR94e-GAL4¹/+ lPN control: w[1118]; GMR54A11-AD/+; BJD_115F09/+
7G, I, S7K	aSP-g activation (aSP-g SS1/SS2): w[1118];10xUAS-CsChrimson:mVenus;JK1029,81A04-DBD/ JK1029,76G09-DBD. Control: w[1118];10xUAS-CsChrimson:mVenus;JK1029,empty-DBD.
7H, S7F	aSP-f FLP1 activation: w[1118];; 76G09-GAL4, fruFLP/ UAS>mCherry>eGFP::Kir2.1 aSP-f FLP2 activation: w[1118];; 81A04-GAL4, fruFLP/ UAS>mCherry>eGFP::Kir2.1 Control: w[1118];; empty-GAL4, fruFLP/ UAS>mCherry>eGFP::Kir2.1
7K, S7G, M	aSP-g activation and pC1 ablation: LexAop>FRT>CsChrimson/UAS-Hid,UAS-Reaper;pC1-AD/81A04-LexA;pC1-DBD/FruFLP pC1 ablation: UAS-Hid,UAS-Reaper;pC1-AD/81A04-LexA;pC1-DBD/FruFLP aSP-g activation: LexAop>FRT>CsChrimson/UAS-Hid,UAS-Reaper;empty-AD/81A04-LexA;empty-DBD/FruFLP Genetic control: UAS-Hid,UAS-Reaper;empty-AD/81A04-LexA;empty-DBD/FruFLP
