# Supplementary material for: Generating parallel representations of position and identity in the olfactory system
Source: Cell. 2023 Jun 8;186(12):2556–2573.e22. doi: 10.1016/j.cell.2023.04.038 (PMC10403364; doi:10.1016/j.cell.2023.04.038)
Supplement: Table S3. Connectomic identifiers and connectivity of neuronal cell tyes, related to Figures 1, 4, 6, 7, S1, S6, and S7 — (A) Connectomics identifiers: FAFB, FlyWire, and hemibrain datasets. In FAFB these are called skeleton IDs and they can be used to look up neuron morphology and connectivity, hosted by Virtual Fly Brain at https://catmaid-fafb.virtualflybrain.org/. (B) Connectivity in FAFB and hemibrain datasets. Values indicate the number of synaptic connections between two cell-types in a specific direction; column from indicates the presynaptic, and column to indicates the postsynaptic cell type. FAFB connectivity is based on partial reconstructions except for the cases where both pre- and postsynaptic arbors were traced to completion. For bilateral neurons the sum of left and right number of synapses in FAFB may not add up to the total connectivity because they reflect connectivity between neurons from the same side, whereas bilateral neurons may connect to neurons from both sides. Hemibrain connectivity reflects version 1.2.1 of the dataset, as displayed at https://neuprint.janelia.org/. [file mmc3.xlsx]

## Sheet: A Connectomic identifiers
cell type	FAFB id	FlyWire root ID	hemibrain id
AD1g1	1316642	720575940635119723	792326206
AL-AST1			1734696656, 1734705201
aSP-g1	1064888, 1100594, 1101176, 1070581, 1074687, 1079881, 1083904, 6649459		485430434, 485775679, 610916994, 887148641, 949534412
aSP-g2	1055936, 1064687, 7899781, 7918690, 534333, 1064853, 1086385, 1149437, 2477473	720575940616592523, 720575940638890355, 720575940605375177, 720575940611682533	421992069, 641278400, 855414220, 5813115796
aSP-g3	7856299, 11322700, 8415303, 1041505, 1168923		329919036, 421650982, 485430336
AV2a2	1811965, 6762450	720575940620078215, 720575940627650120	486444499, 612285653, 674001478, 948135822
AVLP010		720575940603917158, 720575940625760318, 720575940623130248, 720575940618878191	1014051490, 1014392280, 5813009998, 890925383, 949870573
DA1 lPN	4207871, 3239781, 2381753, 2380564, 2379517, 2345089, 2319457, 2863104, 61221, 57381, 755022, 57353, 57323, 57311, 27295	720575940614309535, 720575940619385765, 720575940626034819, 720575940621185050, 720575940613345442, 720575940638353496, 720575940603231916, 720575940605102694	722817260, 754534424, 754538881, 1734350788, 1734350908, 1765040289, 5813039315
DA1 lvPN	4520197, 7710838, 4520615, 57179, 57158, 57035	720575940628303607, 720575940612526819	757258507, 757591093, 792023887
DA1 lvPN2	7430367, 7423477, 7414916, 7414898, 57089, 57023, 57019, 57011		851684181, 1827473315, 792024028, 757569579
DA1 ORN L (contra)			1671970331,1574833154,1669949998,1671629267,1671966254,1671970683,1672643988,1703678670,1734350776,1734350808,1734359876,1734696429,1735041817,1735054428,1735378236,1765053669,1766068153,1766758683,1796420624,1796766157,1826773830,1827446803,5812995402,5813083386,5901210481,1574160129,1639938708,1671620813,1671966114,1671970367,1672639485,1703342190,1704011227,1734350801,1734355450,1734691853,173…
DA1 ORN R (ipsi)			1734355466,1671970238,1672311668,1702301766,1703682852,1734355247,1734691865,1735037070,1735042035,1735382530,1735395504,1765040222,1765386030,1766068147,1766762919,1795742734,1797439276,1858162227,1859190013,5813020396,1796757163,1671966064,1672307311,1672652372,1703682848,1703683156,1734691670,1735032816,1735041965,1735378183,1735391275,1764699151,1765381455,1766067809,1766754285,1795734015,179…
DA1 ORN (side NA)			1797444052, 1734355225, 1765044577, 1765731259, 1796075454, 1826773575, 1796079753, 1827122986
DA1_vPN			733316908
DNp32		720575940627436114	5813050455
G2N-aSLP	11463951, 11483002, 11490387, 11491648, 11491723, 11491809, 11491851, 11495175, 11968494, 11968950, 3917175		671618401, 5901195362
G2N-SLP1	7552826, 2434711		424379864
G2N-SLP2	1059970, 1064624		583042026, 614059839
G2N-SLP3	9484087, 11464526, 2686821, 3781311		330998071, 362024428
G2N-SLP4	9165878, 1102458		5813056890
G2N-SLP5	9040832, 2255652		515450389
il3LN6		720575940645036823	5813018460, 5901206553
LC4			1158187240, 1158864995, 1189559257, 1218901359, 1249932198, 1251287671, 1281303666, 1405780725, 1438524573, 1466861327, 1471601440, 1498574596, 1503999967, 1562673627, 1590979045, 1621357756, 1625080038, 1627117134, 1688505620, 1715459859, 1745821751, 1749258134, 1781268241, 1782668028, 1809264255, 1810956698, 1815070402, 1838257401, 1839288696, 1840636280, 1845078711, 1874035952, 1876471221, 187…
lGRN		720575940628198503, 720575940631082124, 720575940621375231, 720575940626016017, 720575940624079544, 720575940614211295
LHAD1c2		720575940620490075	424776680, 424780893, 424781115, 425121959, 551298257
LHAD1d2		720575940605993649	360314997, 391716661, 5813096129
LHAD1i2_b		720575940624887324	328542009, 452323015, 981547981
LHAD3a6		720575940610260270	360578907
LHAD3a8_a		720575940628853118	580926331
LHAD3a8_b		720575940628853118	329906396
LHAD3a9		720575940626450265	359913782, 456427944
LHAV1a2_a		720575940629883351	855384597, 917450071
LHAV1a2_b		720575940629163931	915724147
LHAV2a3		720575940626368168	580546081, 5813013530, 5813013792, 640220321
LHAV2b11		720575940644623396, 720575940624308203	762961590
LHAV2b2_c		720575940643651784	821612285
LHAV2e4_b		720575940624782323	485732870
LHAV2i3			607130326
LHAV2k3		720575940610895826	360595711, 5813039980
LHAV2k9		720575940621371252, 720575940635958639, 720575940632829485	424384254, 5813039931, 855043038
LHAV4a4		720575940626965258, 720575940636256319	5813014585, 669869547, 851684210, 856407289, 918123297, 980198319
LHAV4b3		720575940621744116, 720575940629467692	5901197773, 669857319, 762262916, 818888010
LHAV4c1_a		720575940627592977	703305408, 826762561, 856408517, 979519562
LHAV4c1_b		720575940627592977	1011616276
LHAV4e2_b		720575940628003304	700550360, 731567967, 731918732, 762948368, 762263004, 887433630
LHAV4g11		720575940623901447, 720575940624019893, 720575940608959189, 720575940630258391	5901203780, 916773484, 947453617
LHAV4g2		720575940608344412, 720575940635944303	5901194039, 916763916, 944055652, 944729312
LHAV4h1		720575940621649396, 720575940632429732, 720575940630453644	1166761119, 5813090944, 734667914
LHAV7b1		720575940607425604	423351806, 513741732, 517479202, 577464071, 576161592
LHAV7b2		720575940619933269	5813049045
LHPD2a2		720575940635065695, 720575940627987974, 720575940632575180	448869118, 5813129453, 5813014640, 699178922
LHPD2c1		720575940632171857	356429209
LHPV2b4		720575940639134141	604735824, 605391864
LHPV4a7_a		76844662111043977, 82333767687550469, 76774224647372000	634711906, 666769954, 697801711
LHPV4d2		720575940630292695, 720575940620721903, 720575940608583689, 720575940630945231	578155687, 5901195066, 608162891
LHPV5b1		720575940624174323, 720575940639110389, 720575940629079031, 720575940626377384, 720575940626104561, 720575940634818411, 720575940617880199	482974860, 513050445, 513058708, 5901196176, 634741770, 730325440, 731917767
LHPV7c1		720575940654925985	667857582
LPLC2			1221971218, 1282007450, 1283013506, 1343749180, 1403392477, 1407179534, 1437850908, 1438908304, 1438912593, 1441598865, 1467548306, 1470971204, 1500598873, 1530636214, 1533683889, 1534363304, 1566411868, 1626482563, 1626827782, 1627131491, 1682707330, 1688164533, 1691259738, 1716496582, 1719225241, 1719595635, 1751329909, 1751670748, 1752016801, 1753674977, 1782364786, 1782369015, 1782369340, 178…
M_l2PNm16			1037293275, 1733677514
M_lv2PN9t49			1102334088, 1888178718
M_lvPNm31			1943811511
M_vPNml55			886812643
M_vPNml82			5813014622
mAL3	1180353, 1181286, 1334561, 2390280, 3927073, 4311394		671604934, 734724111, 735073668, 921969761, 953004705, 578189223, 5812980330, 610571450, 668876945, 703351975
OA-VUMa5			1702310266, 2069652905
pC1	3807212, 3781621, 3794183, 3979930, 3770805		5813046951, 267214250, 267551639, 514850616
pC1d		720575940620943201	5813063587
pGRN	7108314, 5864214
SLP018		720575940630695675	422669150, 453355233, 451663172, 452677002, 947820593
SLP131		720575940619921488, 720575940627383569	454386099
SLP186		720575940629917771	608491067, 671933799, 672287506
SLP190			674009814
SLP230		720575940619434712, 720575940635034815	5813021535
SLP259		720575940629423887	267223027, 297520036, 297524212, 330259272, 5813040707, 5813009445, 5813009497, 5813019487
SLP260			389951232
SLP262		720575940620157787	359568460, 420977956, 5813043073

## Sheet: B Connectivity
from	to	FAFB	FAFB right	FAFB left	hemibrain
DA1_ORN_contra	AL-AST1	NA	NA	NA	288			FAFB connectivity is based on partial reconstructions except for the cases where both pre- and postsynaptic arbors were traced to completion. For bilateral neurons the sum of left and right number of synapses in FAFB may not add up to the total connectivity because they reflect connectivity between neurons from the same side, whereas bilateral neurons may connect to neurons from both sides.
DA1_ORN_contra	DA1 lPN	NA	NA	NA	3580
DA1_ORN_contra	DA1 lvPN	NA	NA	NA	113
DA1_ORN_contra	DA1 lvPN2	NA	NA	NA	14
DA1_ORN_contra	DA1_vPN	NA	NA	NA	369
DA1_ORN_contra	il3LN6	NA	NA	NA	1901
DA1_ORN_contra	M_l2PNm16	NA	NA	NA	11
DA1_ORN_contra	M_lv2PN9t49	NA	NA	NA	39
DA1_ORN_contra	M_lvPNm31	NA	NA	NA	12
DA1_ORN_contra	M_vPNml55	NA	NA	NA	7
DA1_ORN_contra	M_vPNml82	NA	NA	NA	12
DA1_ORN_contra	OA-VUMa5	NA	NA	NA	21
DA1_ORN_contra	DA1_ORN_contra	NA	NA	NA	1070
DA1_ORN_contra	DA1_ORN_ipsi	NA	NA	NA	959
DA1_ORN_ipsi	AL-AST1	NA	NA	NA	1056
DA1_ORN_ipsi	DA1 lPN	NA	NA	NA	5184
DA1_ORN_ipsi	DA1 lvPN	NA	NA	NA	157
DA1_ORN_ipsi	DA1 lvPN2	NA	NA	NA	38
DA1_ORN_ipsi	DA1_vPN	NA	NA	NA	636
DA1_ORN_ipsi	il3LN6	NA	NA	NA	359
DA1_ORN_ipsi	M_lvPNm31	NA	NA	NA	7
DA1_ORN_ipsi	M_vPNml55	NA	NA	NA	53
DA1_ORN_ipsi	M_vPNml82	NA	NA	NA	6
DA1_ORN_ipsi	OA-VUMa5	NA	NA	NA	24
DA1_ORN_ipsi	DA1_ORN_contra	NA	NA	NA	791
DA1_ORN_ipsi	DA1_ORN_ipsi	NA	NA	NA	1411
DA1_ORN (side NA)	AL-AST1	NA	NA	NA	39
DA1_ORN (side NA)	DA1 lPN	NA	NA	NA	423
DA1_ORN (side NA)	DA1 lvPN	NA	NA	NA	16
DA1_ORN (side NA)	DA1_vPN	NA	NA	NA	64
DA1_ORN (side NA)	DA1_ORN (all)	NA	NA	NA	209
DA1 lPN	AD1g1	NA	NA	NA	54
DA1 lPN	aSP-g2	132	51	81	37
DA1 lPN	AV2a2	128	128	NA	115
DA1 lPN	DA1 lPN	NA	NA	NA	129
DA1 lPN	DA1 lvPN	NA	NA	NA	25
DA1 lPN	DA1 lvPN2	NA	NA	NA	115
DA1 lPN	DA1_vPN	NA	NA	NA	333
DA1 lPN	il3LN6	NA	NA	NA	23
DA1 lPN	LHAD1c2	NA	NA	NA	96
DA1 lPN	LHAD1d2	NA	NA	NA	33
DA1 lPN	LHAD1i2_b	NA	NA	NA	21
DA1 lPN	LHAD3a6	NA	NA	NA	13
DA1 lPN	LHAD3a8_a	NA	NA	NA	14
DA1 lPN	LHAD3a8_b	NA	NA	NA	35
DA1 lPN	LHAD3a9	NA	NA	NA	28
DA1 lPN	LHAV1a2_a	NA	NA	NA	82
DA1 lPN	LHAV1a2_b	NA	NA	NA	78
DA1 lPN	LHAV2a3	NA	NA	NA	184
DA1 lPN	LHAV2b11	NA	NA	NA	33
DA1 lPN	LHAV2b2_c	NA	NA	NA	27
DA1 lPN	LHAV2e4_b	NA	NA	NA	16
DA1 lPN	LHAV2i3	NA	NA	NA	11
DA1 lPN	LHAV2k3	NA	NA	NA	42
DA1 lPN	LHAV2k9	NA	NA	NA	131
DA1 lPN	LHAV4a4	NA	NA	NA	555
DA1 lPN	LHAV4b3	NA	NA	NA	24
DA1 lPN	LHAV4c1_a	NA	NA	NA	301
DA1 lPN	LHAV4c1_b	NA	NA	NA	18
DA1 lPN	LHAV4e2_b	NA	NA	NA	67
DA1 lPN	LHAV4g11	NA	NA	NA	47
DA1 lPN	LHAV4g2	NA	NA	NA	74
DA1 lPN	LHAV4h1	NA	NA	NA	38
DA1 lPN	LHAV7b1	NA	NA	NA	168
DA1 lPN	LHAV7b2	NA	NA	NA	27
DA1 lPN	LHPV2b4	NA	NA	NA	46
DA1 lPN	LHPV4a7_a	NA	NA	NA	22
DA1 lPN	LHPV4d2	NA	NA	NA	27
DA1 lPN	LHPV5b1	NA	NA	NA	15
DA1 lPN	LHPV7c1	NA	NA	NA	44
DA1 lPN	OA-VUMa5	NA	NA	NA	13
DA1 lPN	DA1_ORN_contra	NA	NA	NA	43
DA1 lPN	DA1_ORN_ipsi	NA	NA	NA	81
DA1 lPN	DA1_ORN (side NA)	NA	NA	NA	6
DA1 lPN	SLP018	NA	NA	NA	36
DA1 lPN	SLP131	NA	NA	NA	21
DA1 lPN	SLP186	NA	NA	NA	40
DA1 lPN	SLP190	NA	NA	NA	48
DA1 lPN	SLP259	NA	NA	NA	56
DA1 lPN	SLP260	NA	NA	NA	13
DA1 lPN	SLP262	NA	NA	NA	148
DA1 lvPN	AD1g1	NA	NA	NA	98
DA1 lvPN	aSP-g1	6	0	6	8
DA1 lvPN	aSP-g2	12	11	1	3
DA1 lvPN	AVLP010	NA	NA	NA	29
DA1 lvPN	DA1 lPN	NA	NA	NA	22
DA1 lvPN	DA1 lvPN	NA	NA	NA	14
DA1 lvPN	DA1 lvPN2	NA	NA	NA	6
DA1 lvPN	DNp32	NA	NA	NA	111
DA1 lvPN	LHAV4c1_a	NA	NA	NA	77
DA1 lvPN	LHAV4c1_b	NA	NA	NA	37
DA1 lvPN	LHAV7b1	NA	NA	NA	23
DA1 lvPN	LHAV7b2	NA	NA	NA	12
DA1 lvPN	LHPD2a2	NA	NA	NA	58
DA1 lvPN	LHPD2c1	NA	NA	NA	56
DA1 lvPN	LHPV7c1	NA	NA	NA	48
DA1 lvPN	pC1	86	73	13	59
DA1 lvPN	SLP131	NA	NA	NA	82
DA1 lvPN	SLP230	NA	NA	NA	51
DA1 lvPN	SLP262	NA	NA	NA	14
DA1 lvPN2	AD1g1	NA	NA	NA	115
DA1 lvPN2	aSP-g1	0	0	0	7
DA1 lvPN2	aSP-g2	113	42	71	28
DA1 lvPN2	DA1 lPN	NA	NA	NA	37
il3LN6	DA1 lPN	NA	NA	NA	465
il3LN6	DA1 lvPN	NA	NA	NA	3
il3LN6	DA1 lvPN2	NA	NA	NA	6
il3LN6	il3LN6	NA	NA	NA	49
il3LN6	DA1_ORN_contra	NA	NA	NA	165
il3LN6	DA1_ORN_ipsi	NA	NA	NA	297
il3LN6	DA1_ORN (side NA)	NA	NA	NA	14
AV2a2	AD1g1	NA	NA	NA	142
AV2a2	AV2a2	5	5	NA	71
AV2a2	pC1	18	18	NA	48
LC4	AD1g1	NA	NA	NA	434
LPLC2	AD1g1	NA	NA	NA	474
aSP-g1	aSP-g1	7	2	1	24
aSP-g1	aSP-g2	9	0	5	4
aSP-g1	mAL3	17	0	5	55
aSP-g2	aSP-g1	129	28	43	77
aSP-g2	aSP-g2	74	8	38	29
aSP-g2	aSP-g3	6	1	3	2
aSP-g2	G2N-SLP1	1	0	0	6
aSP-g2	mAL3	21	0	7	39
aSP-g2	pC1	2	0	0	17
aSP-g3	mAL3	10	0	2	44
lGRN	G2N-SLP1	63	63	NA	NA
lGRN	G2N-SLP2	83	83	NA	NA
lGRN	lGRN	576	431	145	NA
pGRN	G2N-SLP1	166	NA	NA	NA
pGRN	G2N-SLP2	56	NA	NA	NA
pGRN	mAL3	25	NA	NA	NA
pGRN	pGRN	22	NA	NA	NA
G2N-aSLP	aSP-g1	36	NA	35	2
G2N-aSLP	aSP-g2	11	NA	11	4
G2N-aSLP	aSP-g3	61	NA	61	55
G2N-aSLP	G2N-aSLP	NA	NA	NA	123
G2N-SLP1	aSP-g1	79	NA	55	80
G2N-SLP1	aSP-g2	85	NA	60	28
G2N-SLP1	aSP-g3	25	NA	24	19
G2N-SLP2	aSP-g1	3	NA	0	11
G2N-SLP2	aSP-g2	34	NA	19	29
G2N-SLP2	aSP-g3	33	NA	25	45
G2N-SLP2	G2N-SLP2	NA	NA	0	7
G2N-SLP3	aSP-g2	70	NA	54	27
G2N-SLP3	aSP-g3	24	NA	22	18
G2N-SLP4	aSP-g3	33	NA	33	15
G2N-SLP5	aSP-g2	10	NA	9	0
G2N-SLP5	aSP-g3	66	NA	66	20
mAL3	aSP-g1	11	NA	2	9
mAL3	aSP-g2	2	NA	1	16
mAL3	aSP-g3	25	NA	7	81
mAL3	mAL3	49	NA	49	359
