# Supplementary material for: Generating parallel representations of position and identity in the olfactory system
Source: Cell. 2023 Jun 8;186(12):2556–2573.e22. doi: 10.1016/j.cell.2023.04.038 (PMC10403364; doi:10.1016/j.cell.2023.04.038)
Supplement: Table S4. Third-layer cell type characteristics, related to Figure 6 — Third-layer cell types related to Figure S6. Column names indicate the following: from: presynaptic PN type; to: postsynaptic third-order cell type; weight: number of synaptic connections from PN type to third-order cell type; percent_input: the percentage that PN inputs make up of all inputs to the given third-order cell type; n_cells: number of cells in the third-order cell type; projection class: categories based on where the third-order cell type projects (LN: local neuron, ON: output neuron, DN: descending neuron); DA1_input_ratio: the fraction of olfactory inputs that are made by the DA1 PN type; DA1_selective: categories based on the DA1 input ratio, if over 0.5, the cell type is DA1-selective, else it is mixed-olfactory; multimodal: describes whether the amount of non-olfactory sensory input to this cell type is more than 25% of all olfactory inputs; bilateral: logical; NT: main neurotransmitter, see also methods. Common_downstream: logical, if the third-order cell type is downstream to both lPNs and lvPNs; final_class: our class of the cell type that uses information from columns projection_class, DA1_selective, multimodal. [file mmc4.xlsx]

## Sheet: Third-layer cell types
from	to	weight	percent_input	n_cells	projection class	DA1_input_ratio	DA1_selective	multimodal	bilateral	NT	common_downstream	final_class
lPN	LHAV4a4	555	32.7627	6	LN	0.744681	DA1_selective	olfactory	FALSE	GABA	FALSE	DA1 LN
lPN	LHAV4c1_a	301	18.8833	4	LN	0.84	DA1_selective	olfactory	FALSE	GABA	TRUE	DA1 LN
lPN	LHAV2a3	184	9.48454	4	ON	0.420455	mixed_olf	olfactory	FALSE	acetylcholine	FALSE	mixed olf. ON
lPN	LHAV7b1	168	4.66278	5	ON	0.884259	DA1_selective	multimodal	TRUE	acetylcholine	FALSE	multimodal ON
lPN	SLP262	148	4.40739	3	ON	0.97006	DA1_selective	multimodal	FALSE	glutamate	FALSE	multimodal ON
lPN	LHAV2k9	131	8.55091	3	ON	0.307692	mixed_olf	olfactory	FALSE	acetylcholine	FALSE	mixed olf. ON
lPN	LHAV2a2	115	7.65646	4	ON	0.782313	DA1_selective	olfactory	FALSE	acetylcholine	FALSE	DA1 ON
lPN	LHAD1c2	96	7.36196	5	ON	0.331081	mixed_olf	olfactory	FALSE	acetylcholine	FALSE	mixed olf. ON
lPN	LHAV1a2_a	82	4.3617	2	ON	0.132045	mixed_olf	olfactory	FALSE	acetylcholine	FALSE	mixed olf. ON
lPN	LHAV1a2_b	78	4.86588	1	ON	0.0948905	mixed_olf	olfactory	FALSE	acetylcholine	FALSE	mixed olf. ON
lPN	LHAV4g2	74	6.73953	4	LN	0.136531	mixed_olf	olfactory	FALSE	GABA	FALSE	mixed olf. LN
lPN	LHAV4e2_b	67	7.51121	6	LN	0.173913	mixed_olf	olfactory	FALSE	GABA	FALSE	mixed olf. LN
lPN	SLP259	56	1.5172	8	ON	0.508772	DA1_selective	multimodal	FALSE	glutamate	FALSE	multimodal ON
lPN	LHAD1g1	54	0.421546	1	ON	0.344671	mixed_olf	multimodal	FALSE	GABA	TRUE	multimodal ON
lPN	SLP190	48	10.4575	1	ON	0.727273	DA1_selective	multimodal	FALSE	glutamate	FALSE	multimodal ON
lPN	LHAV4g11	47	3.67475	3	LN	0.0759289	mixed_olf	olfactory	FALSE	GABA	FALSE	mixed olf. LN
lPN	LHPV2b4	46	4.50539	2	ON	0.130312	mixed_olf	olfactory	FALSE	GABA	FALSE	mixed olf. ON
lPN	LHPV7c1	44	1.88115	1	ON	0.978723	DA1_selective	multimodal	FALSE	acetylcholine	TRUE	multimodal ON
lPN	LHAV2k3	42	5.08475	2	ON	0.190909	mixed_olf	olfactory	FALSE	acetylcholine	FALSE	mixed olf. ON
lPN	SLP186	40	3.36984	3	ON	0.571429	DA1_selective	multimodal	FALSE	GABA	FALSE	multimodal ON
lPN	LHAV4h1	38	5.94679	3	LN	0.319672	mixed_olf	multimodal	FALSE	GABA	FALSE	multimodal LN
lPN	aSP-g2	37	4.45247	4	ON	0.714286	DA1_selective	multimodal	TRUE	acetylcholine	FALSE	multimodal ON
lPN	SLP018	36	1.74503	5	ON	0.455696	mixed_olf	multimodal	FALSE	glutamate	FALSE	multimodal ON
lPN	LHAD3a8_b	35	12.3239	1	ON	0.729167	DA1_selective	multimodal	TRUE	acetylcholine	FALSE	multimodal ON
lPN	LHAV2b11	33	9.32203	1	ON	0.284483	mixed_olf	olfactory	FALSE	acetylcholine	FALSE	mixed olf. ON
lPN	LHAD1d2	33	3.27706	3	ON	0.207317	mixed_olf	olfactory	FALSE	acetylcholine	FALSE	mixed olf. ON
lPN	LHAD3a9	28	4.16667	2	ON	0.229508	mixed_olf	olfactory	TRUE	acetylcholine	FALSE	mixed olf. ON
lPN	LHAV7b2	27	4.66321	1	ON	0.928571	DA1_selective	multimodal	TRUE	acetylcholine	FALSE	multimodal ON
lPN	LHPV4d2	27	3.95894	3	ON	0.233871	mixed_olf	olfactory	FALSE	glutamate	FALSE	mixed olf. ON
lPN	LHAV2b2_c	27	2.60116	1	ON	0.0825688	mixed_olf	olfactory	FALSE	acetylcholine	FALSE	mixed olf. ON
lPN	LHAV4b3	24	3.97351	4	ON	0.218182	mixed_olf	olfactory	FALSE	GABA	FALSE	mixed olf. ON
lPN	LHPV4a7_a	22	4.89978	3	LN	0.128655	mixed_olf	olfactory	FALSE	glutamate	FALSE	mixed olf. LN
lPN	LHAD1i2_b	21	3.27613	3	ON	0.477273	mixed_olf	multimodal	FALSE	acetylcholine	FALSE	multimodal ON
lPN	LHAV4c1_b	18	5.73248	1	LN	0.555556	DA1_selective	olfactory	FALSE	GABA	TRUE	DA1 LN
lPN	LHAV2e4_b	16	6.32411	1	ON	0.32	mixed_olf	olfactory	FALSE	acetylcholine	FALSE	mixed olf. ON
lPN	LHPV5b1	15	4.16667	7	ON	0.163043	mixed_olf	multimodal	FALSE	acetylcholine	FALSE	multimodal ON
lPN	LHAD3a8_a	14	5.6	1	ON	0.517241	DA1_selective	olfactory	TRUE	acetylcholine	FALSE	DA1 ON
lPN	SLP260	13	5.90909	1	ON	0.722222	DA1_selective	olfactory	FALSE	acetylcholine	FALSE	DA1 ON
lPN	LHAD3a6	13	4.86891	1	ON	0.2	mixed_olf	olfactory	TRUE	acetylcholine	FALSE	mixed olf. ON
lPN	LHAV2i3	11	4.29688	1	ON	0.22449	mixed_olf	olfactory	FALSE	acetylcholine	FALSE	mixed olf. ON
lvPN	DNp32	111	1.60358	1	DN	0.730263	DA1_selective	multimodal	TRUE	amine	FALSE	multimodal DN
lvPN	LHAD1g1	98	0.765027	1	ON	0.344671	mixed_olf	multimodal	FALSE	GABA	TRUE	multimodal ON
lvPN	SLP131	82	2.49619	1	ON	0.746377	DA1_selective	multimodal	FALSE	acetylcholine	FALSE	multimodal ON
lvPN	LHAV4c1_a	77	4.83061	4	LN	0.84	DA1_selective	olfactory	FALSE	GABA	TRUE	DA1 LN
lvPN	LHPD2a2	58	1.28319	4	ON	0.0792208	mixed_olf	olfactory	FALSE	acetylcholine	FALSE	mixed olf. ON
lvPN	LHPD2c1	56	2.91363	1	ON	0.318182	mixed_olf	olfactory	FALSE	acetylcholine	FALSE	mixed olf. ON
lvPN	SLP230	51	1.45548	1	ON	0.565217	DA1_selective	multimodal	FALSE	GABA	FALSE	multimodal ON
lvPN	LHPV7c1	48	2.05216	1	ON	0.978723	DA1_selective	multimodal	FALSE	acetylcholine	TRUE	multimodal ON
lvPN	pC1d	45	1.00739	2	ON	1	DA1_selective	multimodal	TRUE	acetylcholine	FALSE	multimodal ON
lvPN	LHAV4c1_b	37	11.7834	1	LN	0.555556	DA1_selective	olfactory	FALSE	GABA	TRUE	DA1 LN
lvPN	AVLP010	29	4.30267	5	ON	0.916667	DA1_selective	multimodal	FALSE	GABA	FALSE	multimodal ON
